# Supplementary material for: Caution for Multidrug Therapy: Significant Baroreflex Afferent Neuroexcitation Coordinated by Multi-Channels/Pumps Under the Threshold Concentration of Yoda1 and Dobutamine Combination
Source: Biomolecules. 2024 Oct 16;14(10):1311. doi: 10.3390/biom14101311 (PMC11506362; doi:10.3390/biom14101311)
Supplement: Supplementary file 1 [file biomolecules-14-01311-s001.zip]

Archive with 1 entries (1 files):
- biomolecules-3104765-supplementary.pdf
